# Supplementary material for: Effect of Citrus aurantium Aroma on the Happiness of Pre-Hospital Emergency Staff: A Randomized Controlled Trial
Source: Healthcare (Basel). 2022 Dec 7;10(12):2475. doi: 10.3390/healthcare10122475 (PMC9777970; doi:10.3390/healthcare10122475)
Supplement: Supplementary file 1 [file healthcare-10-02475-s001.zip]

Archive with 1 entries (1 files):
- healthcare-2020129-supplementary.pdf
